# Supplementary material for: Retracted: Serum Fetuin-A Levels in Patients with Cardiovascular Disease: A Meta-Analysis
Source: Biomed Res Int. 2020 Sep 5;2020:2013691. doi: 10.1155/2020/2013691 (PMC7648669; doi:10.1155/2020/2013691)
Supplement: Supplementary Materials — The full list of excluded studies and the complete search strategy for each database. [file 2013691.f1.zip]

Archive with 10 entries (10 files):
- 4241_followup_691540.Details of who conducted the meta (Authors Attachment).docx
- search strategy/China BioMedicine search strategy.txt
- search strategy/China National Knowledge Infrastructure search strategy.txt
- search strategy/CINAHL search strategy.txt
- search strategy/CISCOM search strategy.txt
- search strategy/Cochrane Library search strategy.txt
- search strategy/Embase search strategy.txt
- search strategy/Google Scholar search strategy.txt
- search strategy/pubmed search strategy.txt
- search strategy/Web of Science search strategy.txt
