# Supplementary material for: Retracted: Serum Fetuin-A Levels in Patients with Cardiovascular Disease: A Meta-Analysis
Source: Biomed Res Int. 2020 Sep 5;2020:2013691. doi: 10.1155/2020/2013691 (PMC7648669; doi:10.1155/2020/2013691)
Supplement: Supplementary Materials — The full list of excluded studies and the complete search strategy for each database. [file 2013691.f1.zip › search strategy/China BioMedicine search strategy.txt]

1#
"ÐÄÑª¹Ü¼²²¡"[³£ÓÃ×Ö¶Î:ÖÇÄÜ]) OR "¹ÚÐÄ²¡"[³£ÓÃ×Ö¶Î:ÖÇÄÜ] OR "ÐÄ¼¡¹£ËÀ"[³£ÓÃ×Ö¶Î:ÖÇÄÜ] OR "ÖÐ·ç"[³£ÓÃ×Ö¶Î:ÖÇÄÜ] OR "¼±ÐÔ¹ÚÂö×ÛºÏÖ¢"[³£ÓÃ×Ö¶Î:ÖÇÄÜ] OR "CAD"[³£ÓÃ×Ö¶Î:ÖÇÄÜ] 
OR "CHD"[³£ÓÃ×Ö¶Î:ÖÇÄÜ] OR "MI"[³£ÓÃ×Ö¶Î:ÖÇÄÜ] OR "ACS"[³£ÓÃ×Ö¶Î:ÖÇÄÜ]

2#
"Ì¥Çòµ°°×A"[³£ÓÃ×Ö¶Î:ÖÇÄÜ]) OR "Fetuin-A"[³£ÓÃ×Ö¶Î:ÖÇÄÜ] OR "AHSG"[³£ÓÃ×Ö¶Î:ÖÇÄÜ] 

1# and 2#
