# Supplementary material for: Retracted: Serum Fetuin-A Levels in Patients with Cardiovascular Disease: A Meta-Analysis
Source: Biomed Res Int. 2020 Sep 5;2020:2013691. doi: 10.1155/2020/2013691 (PMC7648669; doi:10.1155/2020/2013691)
Supplement: Supplementary Materials — The full list of excluded studies and the complete search strategy for each database. [file 2013691.f1.zip › search strategy/China National Knowledge Infrastructure search strategy.txt]

¼ìË÷²ßÂÔ£º
KY=('Ì¥Çòµ°°×A'+'Fetuin-A'+'AHSG')and KY=('ÐÄÑª¹Ü¼²²¡'+'¹ÚÐÄ²¡'+'ÐÄ¼¡¹£ËÀ'+'ÖÐ·ç'+'¼±ÐÔ¹ÚÂö×ÛºÏÖ¢'+'CAD'+'CHD'+'MI'+'ACS')
