# Supplementary material for: Retracted: Serum Fetuin-A Levels in Patients with Cardiovascular Disease: A Meta-Analysis
Source: Biomed Res Int. 2020 Sep 5;2020:2013691. doi: 10.1155/2020/2013691 (PMC7648669; doi:10.1155/2020/2013691)
Supplement: Supplementary Materials — The full list of excluded studies and the complete search strategy for each database. [file 2013691.f1.zip › search strategy/CINAHL search strategy.txt]

1#
TX alpha-2-HS-Glycoprotein OR TX alpha 2 HS Glycoprotein OR TX alpha(2) HS Glycoprotein OR TX alpha-2HS Glycoprotein OR TX alpha 2HS Glycoprotein OR TX Fetuin-A OR 
TX Fetuin A OR TX AHSG OR TX alpha2 Heremans-Schmid Glycoprotein OR TX AHSG OR TX FA

2#
TX Cardiovascular Diseases OR TX Cardiovascular Disease OR TX Disease, Cardiovascular OR TX Diseases, Cardiovascular OR TX Myocardial Infarction OR TX Infarction, Myocardial OR 
TX Infarctions, Myocardial OR TX Cardiovascular Stroke OR TX Stroke, Cardiovascular OR TX Heart Attack OR TX Myocardial Infarct OR TX Infarct, Myocardial OR TX Acute Coronary Syndrome
OR TX Syndrome, Acute Coronary OR TX Coronary Disease OR TX Disease, Coronary OR TX Coronary Heart Disease OR TX Disease, Coronary Heart OR TX  CAD OR TX MI OR TX CHD OR TX ACS

1# and 2#
