# Supplementary material for: Retracted: Serum Fetuin-A Levels in Patients with Cardiovascular Disease: A Meta-Analysis
Source: Biomed Res Int. 2020 Sep 5;2020:2013691. doi: 10.1155/2020/2013691 (PMC7648669; doi:10.1155/2020/2013691)
Supplement: Supplementary Materials — The full list of excluded studies and the complete search strategy for each database. [file 2013691.f1.zip › search strategy/Cochrane Library search strategy.txt]

1# Fetuin A

MeSH descriptor: [alpha-2-HS-Glycoprotein] explode all trees OR (alpha 2 HS Glycoprotein):ti,ab,kw
OR (alpha(2) HS Glycoprotein):ti,ab,kw OR (alpha-2HS Glycoprotein):ti,ab,kw OR 	(alpha 2HS Glycoprotein):ti,ab,kw
OR  (alpha2HS Glycoprotein):ti,ab,kw OR (Fetuin-A):ti,ab,kw OR (Fetuin A):ti,ab,kw OR (AHSG):ti,ab,kw OR (alpha2 Heremans-Schmid Glycoprotein):ti,ab,kw 
OR (alpha2 Heremans-Schmid Glycoprotein):ti,ab,kw 

2# Cardiovascular Diseases

MeSH descriptor: [Cardiovascular Diseases] explode all trees OR (Cardiovascular Disease):ti,ab,kw
OR (Disease, Cardiovascular):ti,ab,kw OR (Myocardial Infarction):ti,ab,kw OR (Infarction, Myocardial):ti,ab,kw
OR (Infarctions, Myocardia):ti,ab,kw OR (Cardiovascular Stroke):ti,ab,kw OR (Stroke, Cardiovascular):ti,ab,kw OR (Heart Attack):ti,ab,kw OR (Myocardial Infarct):ti,ab,kw 
OR (Infarct, Myocardial):ti,ab,kw OR (Acute Coronary Syndrome):ti,ab,kw OR (Coronary Syndrome, Acute):ti,ab,kw OR (Syndrome, Acute Coronary):ti,ab,kw OR (Coronary Disease):ti,ab,kw
OR (Disease, Coronary):ti,ab,kw OR (Coronary Heart Disease):ti,ab,kw OR (Disease, Coronary Heart):ti,ab,kw OR (Heart Disease, Coronary):ti,ab,kw OR (CAD):ti,ab,kw OR (MI):ti,ab,kw OR (CHD):ti,ab,kw
OR (ACS):ti,ab,kw

1# and 2#
