# Supplementary material for: Retracted: Serum Fetuin-A Levels in Patients with Cardiovascular Disease: A Meta-Analysis
Source: Biomed Res Int. 2020 Sep 5;2020:2013691. doi: 10.1155/2020/2013691 (PMC7648669; doi:10.1155/2020/2013691)
Supplement: Supplementary Materials — The full list of excluded studies and the complete search strategy for each database. [file 2013691.f1.zip › search strategy/Embase search strategy.txt]

1#  Fetuin-A
'fetuin a'/exp OR 'ahsg protein':ab,ti OR 'alpha 2 hs glycoprotein':ab,ti OR 'alpha-2-hs-glycoprotein':ab,ti OR 'alpha2 heremans schmid glycoprotein':ab,ti OR 'alpha2 hs glycoprotein':ab,ti 
OR 'alpha2hs glycoprotein':ab,ti OR 'ba alpha2 glycoprotein':ab,ti OR 'glycoprotein alpha2 hs':ab,ti OR 'glycoprotein alpha2hs':ab,ti OR 'glycoprotein ba alpha2':ab,ti OR 'ahsg':ab,ti OR 'fa':ab,ti

2#  Cardiovascular Diseases
'cardiovascular disease'/exp OR 'heart infarction'/exp OR 'cerebrovascular accident'/exp OR 'acute coronary syndrome'/exp OR 'angiocardiopathy':ab,ti OR 'angiocardiovascular disease':ab,ti OR 'cardiovascular complication':ab,ti 
OR 'cardiovascular diseases':ab,ti OR 'cardiovascular disorder':ab,ti OR 'cardiovascular disturbance':ab,ti OR 'cardiovascular syndrome':ab,ti OR 'cardiovascular vegetative disorder':ab,ti OR 'complication, cardiovascular':ab,ti 
OR 'disease, cardiovascular':ab,ti OR 'major adverse cardiovascular event':ab,ti OR 'heart disease':ab,ti OR 'acute stroke':ab,ti OR 'apoplectic stroke':ab,ti OR 'brain attack':ab,ti OR 'cerebral stroke':ab,ti 
OR 'cerebrovascular failure':ab,ti OR 'ischemic cerebral attack':ab,ti OR 'stroke':ab,ti OR 'cerebrum vascular accident':ab,ti OR 'cardiac infarct':ab,ti OR 'cardiac infarction':ab,ti OR 'heart infarct':ab,ti 
OR 'infarction, heart':ab,ti OR 'myocardial infarct':ab,ti OR 'myocardium infarct':ab,ti OR 'mi':ab,ti OR 'chd':ab,ti OR 'acs':ab,ti OR 'cad':ab,ti

1# and 2#
