# Supplementary material for: Retracted: Serum Fetuin-A Levels in Patients with Cardiovascular Disease: A Meta-Analysis
Source: Biomed Res Int. 2020 Sep 5;2020:2013691. doi: 10.1155/2020/2013691 (PMC7648669; doi:10.1155/2020/2013691)
Supplement: Supplementary Materials — The full list of excluded studies and the complete search strategy for each database. [file 2013691.f1.zip › search strategy/Google Scholar search strategy.txt]

(fetuin a OR AHSG OR alpha-2-HS-Glycoprotein OR Fetuin-A OR HS Glycoprotein OR 
alpha-2HS Glycoprotein ) AND (Cardiovascular Diseases OR Myocardial Infarction OR 
Cardiovascular Stroke OR Heart Attack OR Coronary Heart Disease OR CAD OR MI OR CHD OR ACS)
