# Supplementary material for: Retracted: Serum Fetuin-A Levels in Patients with Cardiovascular Disease: A Meta-Analysis
Source: Biomed Res Int. 2020 Sep 5;2020:2013691. doi: 10.1155/2020/2013691 (PMC7648669; doi:10.1155/2020/2013691)
Supplement: Supplementary Materials — The full list of excluded studies and the complete search strategy for each database. [file 2013691.f1.zip › search strategy/pubmed search strategy.txt]

1#  Fetuin-A
"alpha-2-HS-Glycoprotein"[Mesh] OR alpha 2 HS Glycoprotein[Title/Abstract] OR alpha(2) HS Glycoprotein[Title/Abstract] OR alpha-2HS Glycoprotein[Title/Abstract]
OR alpha 2HS Glycoprotein[Title/Abstract] OR alpha2HS Glycoprotein[Title/Abstract]OR Fetuin-A[Title/Abstract]OR Fetuin A[Title/Abstract] OR AHSG Protein[Title/Abstract]
OR alpha2 Heremans-Schmid Glycoprotein[Title/Abstract] OR alpha2 Heremans-Schmid Glycoprotein[Title/Abstract] OR AHSG[Title/Abstract] OR FA[Title/Abstract]

2#  Cardiovascular Diseases
"Cardiovascular Diseases"[Mesh] OR Cardiovascular Disease[Title/Abstract] OR Disease, Cardiovascular[Title/Abstract] 
OR Diseases, Cardiovascular[Title/Abstract] OR Myocardial Infarction[Title/Abstract] OR Infarction, Myocardial[Title/Abstract] 
OR Infarctions, Myocardial[Title/Abstract] OR Cardiovascular Stroke[Title/Abstract] OR Stroke, Cardiovascular[Title/Abstract] OR Heart Attack[Title/Abstract]
OR Myocardial Infarct[Title/Abstract] OR Infarct, Myocardial[Title/Abstract] OR Acute Coronary Syndrome[Title/Abstract] OR Coronary Syndrome, Acute[Title/Abstract]
OR Syndrome, Acute Coronary [Title/Abstract] OR Coronary Disease [Title/Abstract] OR Disease, Coronary [Title/Abstract] OR Coronary Heart Disease [Title/Abstract]
OR Disease, Coronary Heart [Title/Abstract] OR Heart Disease, Coronary [Title/Abstract] OR CAD [Title/Abstract] OR MI [Title/Abstract] OR CHD [Title/Abstract] OR ACS [Title/Abstract]

#1 and #2 
