# Supplementary material for: Retracted: Serum Fetuin-A Levels in Patients with Cardiovascular Disease: A Meta-Analysis
Source: Biomed Res Int. 2020 Sep 5;2020:2013691. doi: 10.1155/2020/2013691 (PMC7648669; doi:10.1155/2020/2013691)
Supplement: Supplementary Materials — The full list of excluded studies and the complete search strategy for each database. [file 2013691.f1.zip › search strategy/Web of Science search strategy.txt]

1#
(((((((((((TS= (alpha-2-HS-Glycoprotein) OR TS= (alpha 2 HS Glycoprotein)) OR TS= (alpha 2 HS Glycoprotein)) OR TS= (alpha 2HS Glycoprotein))
 OR TS= (alpha2h Glycoprotein)) OR TS= (Fetuin-A)) OR TS= (Fetuin A)) OR TS= (AHSG)) OR TS= (alpha2 Heremans-Schmid Glycoprotein)) OR TS= (alpha2 Heremans-Schmid Glycoprotein)) OR TS= (AHSG)) OR TS= (FA))

2#
TS= (Cardiovascular Diseases) OR TS= (Disease, Cardiovascular) OR TS= (Myocardial Infarction) OR TS= (Infarction, Myocardial) OR TS= (Infarctions, Myocardial) OR TS= (Cardiovascular Stroke) OR 
TS= (Stroke, Cardiovascular) OR TS= (Heart Attack) OR TS= (Myocardial Infarct) OR TS= (Infarct, Myocardial) OR TS= (Acute Coronary Syndrome) OR TS= (Coronary Syndrome, Acute) OR TS= (Syndrome, Acute Coronary)
 OR TS= (Coronary Disease) OR TS= (Disease, Coronary) OR TS= (Coronary Heart Disease) OR TS= (Disease, Coronary Heart) OR TS= (Heart Disease, Coronary) OR TS= (CAD) OR TS= (MI) OR TS= (CHD) OR TS= (ACS)

1# and 2#
